# Supplementary material for: The Efficacy of High-Dose Dexamethasone vs. Other Treatments for Newly Diagnosed Immune Thrombocytopenia: A Meta-Analysis
Source: Front Med (Lausanne). 2021 May 25;8:656792. doi: 10.3389/fmed.2021.656792 (PMC8185030; doi:10.3389/fmed.2021.656792)
Supplement: Supplementary file 1 [file Table_1.XLSX]

## Sheet: Sheet1
supplemental table 1. MeSH of Pubmed
MeSH
1#	Idiopathic Thrombocytopenic Purpura or Idiopathic Thrombocytopenic Purpuras or Purpura, Idiopathic Thrombocytopenic or Purpuras, Idiopathic Thrombocytopenic or Thrombocytopenic Purpura, Idiopathic or Thrombocytopenic Purpuras, Idiopathic or Immune Thrombocytopenic Purpura or Immune Thrombocytopenic Purpuras or Purpura, Immune Thrombocytopenic or Purpuras, Immune Thrombocytopenic or Thrombocytopen…
2#	Dexamethasone or Methylfluorprednisolone or Hexadecadrol or Decameth or Decaspray or Dexasone or Dexpak or Maxidex or Millicorten or Oradexon or Decaject or Decaject-L.A. or Decaject L.A. or Hexadrol
3#	randomized controlled trial or clinical trial
4#	CD20 Antibody, Rituximab or Rituximab CD20 Antibody or Mabthera or IDEC-C2B8 Antibody or IDEC C2B8 Antibody or IDEC-C2B8 or IDEC C2B8 or GP2013 or Rituxan
5#	Dehydrocortisone or delta-Cortisone or Rectodelt or Prednison Hexal or Sterapred or Ultracorten or Winpred or Apo-Prednisone or Cortan or Cortancyl or Panafcort or Cutason or Decortin or Dacortin or Decortisyl or Deltasone or Encortone or Encorton or Enkortolon or Kortancyl or Liquid Pred or Meticorten or Orasone or Panasol or Predni Tablinen or Prednidib or Predniment or Prednison Acsis or Acsis…
